# Supplementary material for: Alternative strategies based on transgenic Drosophila melanogaster for the functional characterization of insect Ionotropic Receptors
Source: Biol Res. 2025 Jun 9;58:36. doi: 10.1186/s40659-025-00619-0 (PMC12147327; doi:10.1186/s40659-025-00619-0)
Supplement: Supplementary file 4 — Supplementary file 10. Table S1. Primers used to amplify ORFs. The attB regions added upstream are reported below. Kozak CACC sequences on forward primers [46] are indicated in bold. Melting temperatures were calculated by Oligocalc, submitting sequences without attB-regions, and selecting the salt adjusted optimization. [file 40659_2025_619_MOESM4_ESM.xlsx]

## Sheet: Sheet1
Primer	Primer sequence (5' to 3')	Tm (°C)
CpomIR41a1_Fwd	CACCATGATAATGCCAAGTAAAC	55.5
CpomIR41a1_Rev	TTATAACACTATTGAAGGTTTGC
CpomIR64a∆_Fwd	CACCATGAACTTAACAACATACAGTG	59.2
CpomIR64a∆_Rev	TCAAACCTGTAGCTTCTTTAACC
DsuzIR75dHEK_Fwd	CACCATGAAGGTCCAGGTGTTCAG	64.6
DsuzIR75dHEK_Rev	TCAGCGCTTCATCTCTTGGTAGC
DsuzIR62a_Fwd	CACCATGTTCCTCCAGTTGCTG	64.2
DsuzIR62a_Rev	TTAATCCCCGGGGTTGCGGTTAG
attB1	GGGGACAAGTTTGTACAAAAAAGCAGGCTTAACA	-
attB2	GGGGACCACTTTGTACAAGAAAGCTGGGT
