# Supplementary material for: Alternative strategies based on transgenic Drosophila melanogaster for the functional characterization of insect Ionotropic Receptors
Source: Biol Res. 2025 Jun 9;58:36. doi: 10.1186/s40659-025-00619-0 (PMC12147327; doi:10.1186/s40659-025-00619-0)
Supplement: Supplementary file 6 — Supplementary file 12. Table S3 List of PDB-accession from the polypeptide sequence aligned with CpomIR41a1. The table shows calculation of sequence identity and similarity. Presence of the S1/S2-key residues for iGluRs’ binding of the glutamate ligand are indicated. [file 40659_2025_619_MOESM6_ESM.xlsx]

## Sheet: Sheet1
Receptor Annotation	String	Species	Order	PDB accession N.	Lenght (a.a.)	S1-Arg	S2-Glu/Asp
IR25a	sp|E9NA96|IR25A_DROME Ionotropic receptor 25a OS=Drosophila melanogaster OX=7227 GN=Ir25a PE=1 SV=1	Drosophila melanogaster	Diptera	E9NA96	948	R525	D774
IR76b	tr|Q9VW78|Q9VW78_DROME IP13856p OS=Drosophila melanogaster OX=7227 GN=Ir76b PE=2 SV=1	Drosophila melanogaster	Diptera	Q9VW78	636	-	D375
IR41a	tr|A0A068FBN5|A0A068FBN5_CALSG Ionotropic receptor OS=Calliphora stygia OX=145453 GN=IR41a PE=2 SV=1	Calliphora stygia	Diptera	A0A068FBN5	651	-	-
IR41a	tr|A1Z6D6|A1Z6D6_DROME Ionotropic receptor 41a OS=Drosophila melanogaster OX=7227 GN=Ir41a PE=4 SV=3	Drosophila melanogaster	Diptera	A1Z6D6	648	-	-
IR41a	tr|A0A0M4ET77|A0A0M4ET77_DROBS Ir41a OS=Drosophila busckii OX=30019 GN=Dbus_chr2Rg254 PE=3 SV=1	Drosophila busckii	Diptera	A0A0M4ET77	529	-	D408
IR41a	tr|A0A6M9TZ93|A0A6M9TZ93_ZEUCU Ionotropic receptor OS=Zeugodacus cucurbitae OX=28588 GN=IR41a PE=2 SV=1	Zeugodacus cucurbitae	Diptera	A0A6M9TZ93	677	-	-
IR41a	tr|A0A0G2UEM3|A0A0G2UEM3_BACDO Ionotropic receptor 41a OS=Bactrocera dorsalis OX=27457 GN=IR41a PE=2 SV=1	Bactrocera dorsalis	Diptera	A0A0G2UEM3	677	-	-
Ionotropic Receptor OS	tr|A0A6M9TZJ8|A0A6M9TZJ8_BACDO Ionotropic receptor OS=Bactrocera dorsalis OX=27457 GN=IR41a PE=2 SV=1	Bactrocera dorsalis	Diptera	A0A6M9TZJ8	677	-	-
Ionotropic Receptor OS	tr|A0A6M9TZJ7|A0A6M9TZJ7_BACDO Ionotropic receptor OS=Bactrocera dorsalis OX=27457 GN=IR41a PE=2 SV=1	Bactrocera dorsalis	Diptera	A0A6M9TZJ7	677	-	-
Ionotropic Receptor OS	tr|A0A6M9TY63|A0A6M9TY63_BACCC Ionotropic receptor OS=Bactrocera correcta OX=47773 GN=IR41a PE=2 SV=1	Bactrocera correcta	Diptera	A0A6M9TY63	677	-	-
IR41a	tr|A0A0E3U2L5|A0A0E3U2L5_9SCAR Chemosensory ionotropic receptor 41a OS=Anomala corpulenta OX=931571 GN=IR41a PE=2 SV=1	Anomala corpulenta	Coleoptera	A0A0E3U2L5	594	-	D473
delta-1 isoform X1	tr|A0A1W6L1B5|A0A1W6L1B5_CEPCN Glutamate receptor ionotropic, delta-1 isoform X1 OS=Cephus cinctus OX=211228 GN=IR8 PE=2 SV=1	Cephus cinctus	Hymenoptera	A0A1W6L1B5	631	-	-
IR41a	CpomIR41a1	Cydia pomonella	Lepidoptera	-	597	R285	E480
IR41a	tr|A0A140G9G8|A0A140G9G8_HELME Ionotropic receptor 41a OS=Heliconius melpomene rosina OX=171916 GN=IR41a PE=2 SV=1	Heliconius melpomene rosina	Lepidoptera	A0A140G9G8	599	-	E483
IR41a	tr|A0A0B4ZYM2|A0A0B4ZYM2_HELAU Ionotropic receptor 41a (Fragment) OS=Helicoverpa assulta OX=52344 GN=IR41a PE=2 SV=1	Helicoverpa assulta	Lepidoptera	A0A0B4ZYM2	136	-	E42
IR41a	tr|A0A5K8B1J4|A0A5K8B1J4_MANSE Ionotropic receptor 41a (Fragment) OS=Manduca sexta OX=7130 GN=IR41a PE=2 SV=1	Manduca sexta	Lepidoptera	A0A5K8B1J4	604	-	D483
IR41a	tr|E5FIA6|E5FIA6_SPOLI Putative chemosensory ionotropic receptor IR41a OS=Spodoptera littoralis OX=7109 PE=2 SV=1	Spodoptera littoralis	Lepidoptera	E5F1A6	606	R287	E485
IR41a	tr|A0A212F4A5|A0A212F4A5_DANPL Putative ionotropic receptor IR41a OS=Danaus plexippus plexippus OX=278856 GN=KGM_200936 PE=3 SV=1	Danaus plexippus plexippus	Lepidoptera	A0A212F4A5	550	-	E426
IR41a	tr|A0A2K8GL74|A0A2K8GL74_9NEOP Antennal ionotropic receptor 41a-2 OS=Dendrolimus punctatus OX=238572 GN=IR41a PE=2 SV=1	Dendrolimus punctatus	Lepidoptera	A0A2K8GL74	575	R289	E486
IR41a	tr|A0A2K8GKZ6|A0A2K8GKZ6_9NEOP Antennal ionotropic receptor 41a (Fragment) OS=Dendrolimus punctatus OX=238572 GN=IR41a PE=2 SV=1	Dendrolimus punctatus	Lepidoptera	A0A2K8GKZ6	123	-	E72
Ionotropic Receptor OS	tr|A0A076E650|A0A076E650_9NEOP Ionotropic receptor OS=Dendrolimus kikuchii OX=765133 GN=IR41a PE=2 SV=1	Dendrolimus kikuchii	Lepidoptera	A0A076E650	476	R289	-
Ionotropic Receptor OS	tr|A0A7G4KBX6|A0A7G4KBX6_9NEOP Ionotropic receptor OS=Histia rhodope OX=1453155 GN=IR41a PE=2 SV=1	Histia rhodope	Lepidoptera	A0A7G4KBX6	375	-	-
IR41a	tr|A0A0U3CDT6|A0A0U3CDT6_CNAME Ionotropic receptor 41a (Fragment) OS=Cnaphalocrocis medinalis OX=437488 GN=ir41a PE=2 SV=1	Cnaphalocrocis medinalis	Lepidoptera	A0A0U3CDT6	80	-	-
IR41a	tr|A0A2K8GKY5|A0A2K8GKY5_9NEOP Antennal ionotropic receptor 41a (Fragment) OS=Dendrolimus punctatus OX=238572 GN=IR41a PE=2 SV=1	Dendrolimus punctatus	Lepidoptera	A0A2K8GKY5	110	-	-
Ionotropic Receptor OS	tr|A0A076E637|A0A076E637_9NEOP Ionotropic receptor (Fragment) OS=Dendrolimus houi OX=765132 GN=IR41a PE=2 SV=1	Dendrolimus houi	Lepidoptera	A0A076E637	288	R133	-
IR41a	tr|A0A1P8P1L9|A0A1P8P1L9_HALHY Ionotropic receptor ir41a (Fragment) OS=Halyomorpha halys OX=286706 PE=2 SV=1	Halyomorpha halys	Rhynchota	A0A1P8P1L9	72	-	-
