# Supplementary material for: Alternative strategies based on transgenic Drosophila melanogaster for the functional characterization of insect Ionotropic Receptors
Source: Biol Res. 2025 Jun 9;58:36. doi: 10.1186/s40659-025-00619-0 (PMC12147327; doi:10.1186/s40659-025-00619-0)
Supplement: Supplementary file 7 — Supplementary file 1. Raw spike counting and bar charts of ac4-enhanced activation from various transgenic flies. Control fly line genotypes: Oregon-C wild type, w;IR75d-Gal4;IR75dKO, w;UAS-IR75dHEK;IR75dKOand w;Bl/CyO;IR84a-Gal4KI. Fly-line genotypes expressing heterologous IRs: w;IR76a-Gal4;UAS-CpomIR41a1, w;IR75d-Gal4/UAS-DsuzIR75dHEKK;IR75dKO, w;UAS-DsuzIR64a;IR84a-Gal4KI, and w;UAS-CpomIR64a∆;IR84a-Gal4KI. Choice of p-values from a parametric or a non-parametric statistical analysis depended on tests for normal distribution. The magnitude of p-values has been distinguished as it follows: * p < 0.05; ** 0.001 < p < 0.01; *** p < 0.001; which is consistent with Figure 1. Note: colors have been used to distinguish genotypes and remark their significant effects based on colors used in Figure 1. For the tested ligands, blue names indicate ligands diluted in water and red ligands diluted in ethanol. [file 40659_2025_619_MOESM7_ESM.xlsx]

## Sheet: Oregon - WT
Spikes/0.5sec	Rep1	Rep2	Rep3	Rep4	Rep5	Rep6	Rep7	Paired T.Test	Significance	Average	Std.Err.	Wicoxon	Significance
Phenylacetaldehyde (ac4)	13	19	14	8	11	17	60	0.0455179	*	13.6667	1.62617	0.018	*
3-octanol (ac3)	6	4	12	-1	-2	-1	-13	0.592461		3	2.22111	0.5
Pyridine (ac2)	5	9	9	0	-5	1	-18	0.741106		3.16667	2.25709	0.397
Putrescine (ac2)	-4	-4	12	7	-1	5	-2	0.791131		2.5	2.66771	0.61
Pyrrolidine (ac1/ac2/ac4)	65	28	40	14	19	21	15	0.00403247	**	31.1667	7.70029	0.018	*
Dimethylamine (ac1/ac4)	3	5	17	19	15	24	29	0.0153714	*	13.8333	3.35079	0.028	*
Ammonium hydroxide (ac1/ac4)	13	6	4	29	30	12	19	0.0129885	*	15.6667	4.59468	0.018	*
Phenylacetic acid (ac4)	9	13	6	9	14	12	41	0.0452563	*	10.5	1.23153	0.018	*
2-phenylethylamine (ac1/ac4)	16	20	30	44	80	51	38	0.002937	**	40.1667	9.68303	0.018	*
Ammonia (ac1/ac4)	18	32	15	46	1	57	-1	0.0256016	*	28.1667	8.52219	0.018	*
Cadaverine (ac2)	0	1	3	-4	3	7	-9	0.687824		1.66667	1.49815	0.61
Spermidine (ac2)	-5	5	-5	1	7	5	3	0.89017		1.33333	2.1551	0.865
Hexylamine	73	56	63	43	28	42	25	0.000205657	***	50.8333	6.6504	0.018	*
Triethylamine	-6	-34	4	-3	-7	0	-8	0.102815		-7.66667	5.51765	0.043	*
Butylamine	8	9	35	53	13	33	35	0.00752895	**	25.1667	7.38655	0.018	*
Benzaldehyde	5	-5	14	1	10	2	-	0.100552		4.5	2.76586	0.075
Beta citronellol	2	-1	-17	10	-5	-4	-	0.900482		-2.5	3.64005	0.916
Formic acid	13	1	11	-1	-2	0	-	0.456326		3.66667	2.67914	0.395
Acetic acid (ac2)	3	1	25	0	-1	2	4	0.354372		5	4.04145	0.397
Propionic acid	5	1	-14	3	1	-14	-	0.207611		-3	3.53082	0.246
Butanoic acid	1	0	8	-1	8	1	-	0.73599		2.83333	1.66166	0.461
Hexanoic acid	1	7	1	0	3	0	-	0.942869		2	1.09545	0.786
Octanoic acid	4	-1	-1	-4	4	2	-	0.608359		0.666667	1.30809	0.4
Solvent - Water	7	0	1	5	-3	1	-3	SOLV		1.83333	1.47007
Solvent - Ethanol	-4	2	-1	-1	-2	-6	3	SOLV		-2	1.12546

## Sheet: w;pIR76a-Gal4;pUASCpomIR41a1
Spikes/0.5sec	Rep1	Rep2	Rep3	Rep4	Rep5	Rep6	Rep7	Paired T.Test	Significance	AVERAGE	Std.Err.	Wicoxon	Significance	Two-Sample T-Test VS Oregon	Significance	Mann-Whitney U-Test VS Oregon	Significance
Phenylacetaldehyde (ac4)	12	-5	8	14	-4	-6	8	0.116232		3.16667	3.46754	0.173		0.0489	*	0.0181	*
3-octanol (ac3)	-5	-7	9	15	8	10	-6	0.627791		5	3.35517	0.498		0.5609		0.6847
Pyridine (ac2)	21	10	20	11	10	5	13	0.00470647	**	12.8333	2.38347	0.018	*	0.0103	*	0.0035	**
Putrescine (ac2)	27	29	37	28	22	27	31	7.97665e-06	***	28.3333	1.84649	0.018	*	<0,0001	***	0.0006	***
Pyrrolidine (ac1/ac2/ac4)	37	49	29	20	24	29	32	0.000160329	***	31.3333	3.91821	0.018	*	0.7466		0.3019
Dimethylamine (ac1/ac4)	-3	-7	-1	-3	6	4	-11	0.893991		-0.666667	1.83095	1		0.001	**	0.0041	**
Ammonium hydroxide (ac1/ac4)	15	-2	11	18	7	23	8	0.00452608	**	12	3.32952	0.027	*	0.3631		0.535
Phenylacetic acid (ac4)	8	-2	4	27	-6	-2	-2	0.167159		4.83333	4.51294	0.116		0.0996		0.0233	*
2-phenylethylamine (ac1/ac4)	2	39	25	40	5	4	52	0.0167762	*	19.1667	6.73336	0.018	*	0.1809		0.3176
Ammonia (ac1(ac4)	27	33	6	13	8	14	46	0.0101993	*	16.8333	4.08073	0.018	*	0.7698		0.8333
Cadaverine (ac2)	19	-6	18	19	22	17	17	0.0031879	**	14.8333	3.90909	0.027	*	0.0032	**	0.0175	*
Spermidine (ac2)	22	23	36	40	20	31	30	3.47393e-05	***	28.6667	3.11372	0.018	*	<0,0001	***	0.0006	***
Hexylamine	27	21	20	17	22	36	27	0.000125154	***	23.8333	2.56812	0.018	*	0.0076	**	0.0064	**
Triethylamine	2	-2	3	-5	-8	3	-	1		-1.16667	1.88709	0.684		0.2472		0.3124
Butylamine	32	3	19	11	4	25	13	0.00665174	**	15.6667	4.41858	0.018	*	0.162		0.176
Benzaldehyde	3	-2	0	1	2	2	-8	0.668767		1	0.676123	0.917		0.1362		0.1929
Beta citronellol	-7	0	-2	-6	-4	-4	-2	0.0194832	*	-3.83333	0.968553	0.034	*	0.7647		0.6014
Formic acid	6	1	-1	-18	1	3	9	0.640664		-1.33333	3.21307	0.237		0.4336		0.9755
Acetic acid (ac2)	4	-3	10	4	-12	16	3	0.220666		3.16667	3.70649	0.176		0.7277		0.7325
Propionic acid	7	1	0	1	1	9	-7	0.096041		3.16667	1.44255	0.062		0.25		0.5874
Butanoic acid	6	-7	-7	-13	-5	6	-9	0.483401		-3.33333	2.91466	0.611		0.0639		0.0653
Hexanoic acid	0	-1	6	-1	15	-2	0	0.122803		2.83333	2.50048	0.089		0.8774		0.2698
Octanoic acid	-4	0	-5	2	-2	4	5	0.390071		-0.833333	1.31837	0.599		0.7444		0.8252
Solvent - Water	-1	-2	-2	2	-1	-3	-6	SOLV		-1.16667	0.651007			0.1009		0.1906
Solvent - Ethanol	1	6	1	-2	-7	2	6	SOLV		0.166667	1.64606			0.2955		0.3671

## Sheet: w;pIR75dGal4;IR75KO
Spikes/0.5sec	Rep1	Rep2	Rep3	Rep4	Rep5	Rep6	Rep7	Paired T.Test	significance	Average	Std.Err.	Wicoxon	Significance
Phenylacetaldehyde (ac4)	13	4	23	18	8	16	18	0.000994996	***	14.2857	0.79399	0.018	*
3-octanol (ac3)	2	3	-1	-2	3	-6	-13	0.750577		-2	0.712364	0.752
Pyridine (ac2)	2	-2	-10	4	5	-2	-17	0.40904		-2.85714	0.978446	0.552
Putrescine (ac2)	6	-5	-3	-2	11	-6	17	0.328302		2.57143	1.08554	0.395
Pyrrolidine (ac1/ac2/ac4)	29	27	17	10	6	1	-4	0.027978	*	12.2857	1.54165	0.043	*
Dimethylamine (ac1/ac4)	4	2	33	13	9	10	1	0.0262171	*	10.2857	1.33777	0.018	*
Ammonium hydroxide (ac1/ac4)	5	1	21	20	4	15	13	0.00722882	**	11.2857	0.979172	0.018	*
Phenylacetic acid (ac4)	4	7	25	9	3	15	31	0.0154172	*	13.4286	1.32308	0.018	*
2-phenylethylamine (ac1/ac4)	5	8	35	19	10	34	49	0.0220649	*	22.8571	2.04115	0.018	*
Ammonia (ac1/ac4)	11	2	13	22	8	11	11	0.00282236	**	11.1429	0.731075	0.018	*
Cadaverine (ac2)	-6	1	9	4	3	7	6	0.0589263		3.42857	0.602058	0.089
Spermidine (ac2)	-3	7	3	13	5	-12	-9	0.607972		0.571429	1.09694	0.446
Hexylamine	35	34	15	70	19	32	34	0.00249979	**	34.1429	2.16649	0.018	*
Triethylamine	-9	7	8	-3	7	11	6	0.0908881		3.85714	0.870834	0.107
Butylamine	21	1	30	19	14	5	20	0.00564882	**	15.7143	1.21703	0.018	*
Benzaldehyde	-1	4	-13	4	9	-3	-1	0.522236		-0.142857	0.853522	0.443
Beta citronellol	9	2	0	-4	2	16	-21	0.702312		0.571429	1.41044	0.735
Formic acid	-4	-1	2	1	2	4	6	0.128857		1.42857	0.398112	0.128
Acetic acid (ac2)	-1	5	-3	3	5	1	6	0.107596		2.28571	0.415581	0.176
Propionic acid	-3	-4	0	-6	0	2	10	0.562052		-0.142857	0.640385	0.731
Butanoic acid	1	-1	-3	-3	1	12	19	0.167231		3.71429	1.03355	0.088
Hexanoic acid	5	7	-2	0	-3	-1	-5	0.386255		0.142857	0.529848	0.4
Octanoic acid	-8	1	8	1	-7	5	12	0.34892		1.71429	0.902496	0.398
Solvent - Water	0	-3	-1	-4	-1	3	-5	SOLV		-1.57143	0.329761
Solvent - Ethanol	1	-1	-8	7	3	-5	-6	SOLV		-1.28571	0.656821

## Sheet: w;UASDsuzIR75d;IR75KO
Spikes/0.5sec	Rep1	Rep2	Rep3	Rep4	Rep5	Rep6	Rep7	Paired T.Test	significance	Average	Std.Err.	Wicoxon	Significance
Phenylacetaldehyde (ac4)	-2	18	24	7	15	11	10	0.00465002	**	11.8571	3.14286	0.018	*
3-octanol (ac3)	0	-1	0	-5	-2	-10	-13	0.0444512	*	-4.42857	1.96223	0.058
Pyridine (ac2)	-5	6	-4	-7	4	0	1	0.346724		-0.714286	1.82201	0.4
Putrescine (ac2)	2	5	3	11	1	1	-3	0.60932		2.85714	1.63923	0.673
Pyrrolidine (ac1/ac2/ac4)	14	27	23	12	12	3	24	0.000542678	***	16.4286	3.22828	0.018	*
Dimethylamine (ac1/ac4)	8	14	15	11	1	0	15	0.00167628	**	9.14286	2.42437	0.018	*
Ammonium hydroxide (ac1/ac4)	17	17	17	-1	7	9	6	0.0217203	*	10.2857	2.64318	0.042	*
Phenylacetic acid (ac4)	16	22	16	-3	3	18	49	0.0399688	*	17.2857	6.26295	0.034	*
2-phenylethylamine (ac1/ac4)	34	58	23	15	24	31	56	0.00168586	**	34.4286	6.26729	0.018	*
Ammonia (ac1/ac4)	49	33	21	15	12	13	18	0.00827819	**	23	5.09435	0.018	*
Cadaverine (ac2)	-2	0	4	2	-3	1	11	0.92955		1.85714	1.76512	1
Spermidine (ac2)	2	8	3	-3	0	2	-1	0.93765		1.57143	1.3248	0.667
Hexylamine	34	13	16	24	30	16	28	0.00223518	**	23	3.06283	0.018	*
Triethylamine	-10	17	12	1	7	2	-24	0.850452		0.714286	5.25409	0.735
Butylamine	5	8	15	9	26	13	-9	0.143629		9.57143	4.02289	0.128
Benzaldehyde	-1	5	5	-1	0	8	9	0.250152		3.57143	1.60144	0.334
Beta citronellol	5	0	-12	-4	11	2	9	0.937162		1.57143	2.98294	0.671
Formic acid	-6	-2	9	2	10	8	13	0.294721		4.85714	2.6406	0.249
Acetic acid (ac2)	-3	-2	6	-3	0	6	14	0.732651		2.57143	2.40888	0.674
Propionic acid	1	-3	1	4	8	7	6	0.543276		3.42857	1.49375	0.397
Butanoic acid	-8	0	7	6	7	10	20	0.223853		6	3.25869	0.31
Hexanoic acid	2	6	9	-3	19	0	4	0.295331		5.28571	2.72304	0.206
Octanoic acid	-4	2	9	4	-2	6	14	0.2284		4.14286	2.35462	0.293
Solvent - Water	-3	5	8	2	-2	-2	4	SOLV		1.71429	1.58436
Solvent - Ethanol	2	5	6	-7	1	-2	4	SOLV		1.28571	1.71429

## Sheet: w;UASDsuzIR75d-IR75dGal4;IR75KO
Spikes/0.5sec	Rep1	Rep2	Rep3	Rep4	Rep5	Rep6	Rep7	Rep8	Rep9	Paired T.Test	Significance	Average	Std.Err.	Wicoxon	Significance	Two-Sample T-Test VS Oregon	Significance	Mann-Whitney U-Test VS Oregon	Significance	Two-Sample T-Test VS IR75dKO	Significance	Mann-Whitney U-Test VS IR75dKO	Significance
Phenylacetaldehyde (ac4)	20	14	10	11	15	10	5	-1	8	0.00766973	**	10.5	2.13065	0.013	*	0.1344		0.1488		0.2172		0.2638
3-octanol (ac3)	-	-2	-4	14	-9	-2	-11	-7	4	0.90622		-3	2.91548	0.673		0.5014		0.2911		0.9734		0.6699
Pyridine (ac2)	8	-3	2	9	-1	4	-10	-15	4	0.59454		-0.75	2.80447	0.511		0.9346		0.8154		0.525		0.5146
Putrescine (ac2)	20	2	0	0	-3	8	8	7	-3	0.288062		5.25	2.42179	0.26		0.4863		0.3663		0.6701		0.4507
Pyrrolidine (ac1/ac2/ac4)	20	5	46	10	4	31	33	15	21	0.00315461	**	20.5	4.99206	0.008	**	0.32		0.4531		0.242		0.2639
Dimethylamine (ac1/ac4)	19	1	13	6	0	13	4	10	7	0.00736634	**	8.25	2.20929	0.017	*	0.0632		0.0954		0.6224		0.9389
Ammonium hydroxide (ac1/ac4)	22	12	9	6	7	15	17	17	12	0.00066016	***	13.125	1.86392	0.011	*	0.4402		0.6981		0.613		0.6239
Phenylacetic acid (ac4)	23	6	12	11	29	66	30	49	11	0.00888927	**	28.25	6.83537	0.008	**	0.202		0.2865		0.1478		0.1649
2-phenylethylamine (ac1/ac4)	18	17	13	27	15	47	49	48	44	0.00248704	**	29.25	5.35338	0.008	**	0.3536		0.4236		0.3419		0.3655
Ammonia (ac1(ac4)	13	13	25	10	0	27	12	35	19	0.00457518	**	16.875	3.74351	0.008	**	0.4203		0.5876		0.2032		0.1712
Cadaverine (ac2)	15	3	2	-2	0	1	9	4	4	0.281743		4	1.83442	0.153		0.1623		0.2402		0.8257		0.7764
Spermidine (ac2)	16	1	10	-3	-5	12	11	6	-2	0.212637		6	2.53233	0.191		0.3025		0.3101		0.2913		0.3653
Hexylamine	26	30	81	44	34	24	27	41	28	0.000338831	***	38.375	6.21554	0.008	**	0.287		0.2639		0.7359		0.9181
Triethylamine	5	-2	-2	-5	-13	-5	-9	-24	-4	0.0105638	*	-6.875	2.90286	0.011	*	0.8246		0.9795		0.0186	*	0.0166	*
Butylamine	11	3	16	8	-18	9	-30	-25	3	0.43566		-3.25	6.03627	0.767		0.0043	**	0.0065	**	0.0251	*	0.0289	*
Benzaldehyde	9	3	3	2	31	-15	-12	-18	2	0.555536		0.375	5.2793	0.476		0.5554		0.5091		0.9105		0.9377
Beta citronellol	-1	2	3	2	-7	-10	4	-7	-1	1		-1.75	1.81484	0.858		0.8204		0.8362		0.6088		0.5168
Formic acid	16	-1	1	1	10	7	6	-3	-	0.340059		4.625	2.24354	0.399		0.7875		0.7826		0.2524		0.4443
Acetic acid (ac2)	16	3	4	-6	-1	14	5	14	-	0.260525		6.125	2.78669	0.16		0.7762		0.4783		0.2549		0.4416
Propionic acid	23	1	2	-8	16	-4	0	11	-2	0.533112		5.125	3.52063	0.594		0.1712		0.5065		0.3089		0.392
Butanoic acid	32	0	-1	-3	3	11	0	-4	2	0.478841		4.75	3.9831	0.633		0.7437		0.7099		0.8883		>0,9999
Hexanoic acid	17	4	-2	8	13	21	12	15	3	0.0194938	*	11	2.46885	0.028	*	0.0246	*	0.0284	*	0.0072	**	0.0122	*
Octanoic acid	13	7	0	0	1	-3	4	-6	6	0.801868		2	1.98406	0.726		0.5043		0.5061		0.8266		0.9778
Solvent - Water	9	-4	3	9	-4	0	4	0	0	SOLV		2.125	1.70375			0.7418		>0,9999		0.1128		0.1064
Solvent - Ethanol	5	0	-1	5	8	1	-19	-10	-4	SOLV		-1.375	2.98641			0.9117		0.6228		0.9187		0.8171

## Sheet: w;BlCyO;pIR84aKOGal4
Spikes/0.5sec	Rep1	Rep2	Rep3	Rep4	Rep5	Rep6	Rep7	Paired T.Test	Significance	Average	Std.Err.	Wicoxon	Significance	Two-Sample T-Test VS Oregon	Significance	Mann-Whitney U-Test VS Oregon	Significance
Phenylacetaldehyde (ac4)	-5	-3	0	0	4	-1	2	0.889579		-0.833333	1.24944	0.916		0.0106	*	0.0006	***
3-octanol (ac3)	-3	-9	-3	6	0	-4	-1	0.479432		-2.16667	2.02347	0.445		0.4429		0.3275
Pyridine (ac2)	7	2	0	6	16	-17	5	0.523313		2.33333	4.4771	0.249		0.6312		0.6096
Putrescine (ac2)	8	-1	1	17	-9	3	-9	0.735765		3.16667	3.58159	0.866		0.9205		>0,9999
Pyrrolidine (ac1/ac2/ac4)	26	21	19	19	16	27	16	6.09128e-05	***	21.3333	1.76383	0.018	*	0.2662		0.641
Dimethylamine (ac1/ac4)	18	2	22	10	13	1	5	0.01669	*	11	3.4448	0.018	*	0.2348		0.2209
Ammonium hydroxide (ac1/ac4)	17	10	12	19	7	4	27	0.00382714	**	13.7143	2.34876	0.018	*	0.6301		0.6451
Phenylacetic acid (ac4)	-1	1	2	1	1	7	11	0.14683		1.83333	1.10805	0.115		0.03	*	0.0064	**
2-phenylethylamine (ac1/ac4)	26	27	20	20	21	32	60	0.000958346	***	24.3333	1.97765	0.018	*	0.3077		0.4528
Ammonia (ac1/ac4)	18	31	16	21	11	50	52	0.00384448	**	24.5	5.77783	0.018	*	0.6783		0.6445
Cadaverine (ac2)	7	-1	-3	14	-5	-4	3	0.627154		1.33333	3.08401	0.833		0.6711		0.9732
Spermidine (ac2)	1	-4	5	0	6	-4	-9	0.834973		0.666667	1.74483	933		0.4189		0.5379
Hexylamine	78	53	24	26	45	13	38	0.00167831	**	39.8333	9.69335	0.018	*	0.4888		0.4557
Triethylamine	6	2	7	15	10	-7	5	0.13953		5.5	3.06322	0.09		0.0298	*	0.0117	*
Butylamine	14	11	14	33	9	6	35	0.0114432	*	14.5	3.90512	0.018	*	0.2623		0.4347
Benzaldehyde	-4	3	1	8	-11	-3	4	0.942365		-1	2.67083	0.932		0.2126		0.3129
Beta citronellol	1	1	1	0	-1	-13	-9	0.328349		-1.83333	2.25709	0.345		0.932		0.9732
Formic acid	-1	-17	5	2	7	-6	2	0.784603		-1.66667	3.5932	0.933		0.2718		0.6492
Acetic acid (ac2)	-2	-7	2	-2	3	-13	0	0.305854		-3.16667	2.44154	0.271		0.084		0.0606
Propionic acid	0	3	0	4	-11	5	3	0.800604		0.166667	2.3863	0.786		0.3841		0.5618
Butanoic acid	-3	7	7	3	4	2	-5	0.420395		3.33333	1.52023	0.553		0.7825		0.9114
Hexanoic acid	-5	6	10	-1	-6	0	-8	0.894319		0.666667	2.55169	0.799		0.3918		0.215
Octanoic acid	-9	-1	1	-13	-17	-1	-4	0.0563804		-6.66667	3.02948	0.063		0.0441	*	0.0548
Solvent - Water	4	1	0	-7	0	-2	3	SOLV		-0.666667	1.49815			0.5272		0.6824
Solvent - Ethanol	4	2	-1	0	-7	-2	3	SOLV		-0.666667	1.542			0.5463		0.4819

## Sheet: w;UASDsuzIR64a;pIR84a-Gal4
Spikes/0.5sec	Rep1	Rep 2	Rep3	Rep4	Rep5	Paired T.Test	Significance	AVERAGE	Std.Err.	Wicoxon	Significance	Two-Sample T-Test VS Oregon	Significance	Mann-Whitney U-Test VS Oregon	Significance	Two-Sample T-Test VS IR84aKO	Significance	Mann-Whitney U-Test VS IR84aKO	Significance
Phenylacetaldehyde (ac4)	3	5	8	-10	0	0.78512		1.2	3.08869	0.893		0.0487	*	0.0038	**	0.5862		0.3422
3-octanol (ac3)	9	11	9	3	3	0.245749		7	1.67332	0.225		0.13		0.1907		0.0047	**	0.0076	**
Pyridine (ac2)	-6	7	-11	-2	2	0.0639665		-2	3.11448	0.08		0.6777		0.5		0.3896		0.3232
Putrescine (ac2)	11	-11	10	-6	3	0.869869		1.4	4.34281	0.893		0.9222		0.8409		0.996		0.9078
Pyrrolidine (ac1/ac2/ac4)	39	15	1	26	3	0.174054		16.8	7.14423	0.225		0.2637		0.2854		0.5595		0.452
Dimethylamine (ac1/ac4)	12	2	-5	12	8	0.461486		5.8	3.2619	0.5		0.0715		0.0682		0.3608		0.4672
Ammonium hydroxide (ac1/ac4)	5	10	-5	18	13	0.175431		8.2	3.91663	0.223		0.1941		0.2866		0.2795		0.4596
Phenylacetic acid (ac4)	-5	13	6	2	-9	0.823311		1.4	3.9064	1		0.0576		0.0442	*	0.6536		0.9053
2-phenylethylamine (ac1/ac4)	7	41	10	34	13	0.041386	*	21	6.89202	0.043	*	0.128		0.1061		0.3502		0.4078
Ammonia (ac1/ac4)	4	35	14	36	11	0.0389863	*	20	6.53452	0.043	*	0.732		0.8763		0.3844		0.3662
Cadaverine (ac2)	-1	-5	-10	-1	-6	0.0856236		-4.6	1.69115	0.08		0.1164		0.0644		0.1029		0.1174
Spermidine (ac2)	4	8	4	6	5	0.168838		5.4	0.748331	0.131		0.1255		0.1755		0.0346	*	0.0707
Hexylamine	19	21	17	33	46	0.00464132	**	27.2	5.4626	0.043	*	0.0565		0.0732		0.2798		0.3434
Triethylamine	11	10	4	0	1	0.515467		5.2	2.26716	0.588		0.0535		0.0177	*	0.951		0.7866
Butylamine	7	30	7	30	8	0.0546963		16.4	5.55518	0.042	*	0.2823		0.0808		0.8863		0.4987
Benzaldehyde	2	4	3	3	4	0.717428		3.2	0.374166	0.68		0.6825		0.9719		0.2506		0.3346
Beta citronellol	-2	-1	8	0	0	0.364158		1	1.78885	0.416		0.4404		0.4524		0.2262		0.904
Formic acid	-1	16	21	4	-2	0.34236		7.6	4.63249	0.273		0.4624		0.6364		0.1319		0.3725
Acetic acid (ac2)	-1	23	1	4	15	0.172711		8.4	4.57821	0.144		0.5402		0.6629		0.035	*	0.0442	*
Propionic acid	3	20	15	9	1	0.132023		9.6	3.57211	0.138		0.0345	*	0.0519		0.0411	*	0.0972
Butanoic acid	-2	1	7	7	9	0.210295		4.4	2.08806	0.216		0.5663		0.7576		0.4263		0.3965
Hexanoic acid	2	8	3	-2	11	0.417349		4.4	2.29347	0.343		0.3431		0.3571		0.1902		0.202
Octanoic acid	-4	20	0	6	1	0.586078		4.6	4.16653	786		0.3545		0.5563		0.041	*	0.0442	*
Solvent - Water	-5	4	2	4	7	SOLV		2.4	2.01494			0.6098		0.5543		0.3032		0.1881
Solvent - Ethanol	0	6	1	6	5	SOLV		3.6	1.28841			0.0208	*	0.0265	*	0.0901		0.077
					SOLV VS SOLV	0.388309			SOLV VS SOLV	0.4098

## Sheet: w;UASCpomIR64a∆;pIR84a-Gal4
Spikes/0.5sec	Rep1	Rep 2	Rep3	Rep4	Rep5	Rep6	Paired T.Test	Significance	AVERAGE	Std.Err.	Wicoxon	Significance	Two-Sample T-Test VS Oregon	Significance	Mann-Whitney U-Test VS Oregon	Significance	Two-Sample T-Test VS IR84aKO	Significance	Mann-Whitney U-Test VS IR84aKO	Significance
Phenylacetaldehyde (ac4)	-2	6	6	7	2	2	0.714419		3.5	1.40831	0.786		0.0459	*	0.0012	**	0.05	*	0.0612
3-octanol (ac3)	19	8	-7	2	2	10	0.890303		5.66667	3.60247	0.462		0.3062		0.3485		0.0687		0.0699
Pyridine (ac2)	3	22	-6	3	5	17	0.460118		7.33333	4.20053	0.344		0.216		0.3823		0.4314		0.6521
Putrescine (ac2)	-5	-5	-6	0	-13	11	0.162485		-3	3.27618	0.141		0.2438		0.1288		0.3801		0.4266
Pyrrolidine (ac1/ac2/ac4)	49	-2	18	-12	16	10	0.277561		13.1667	8.54173	0.248		0.1764		0.1375		0.3777		0.1241
Dimethylamine (ac1/ac4)	16	0	2	0	-1	-7	0.816231		1.66667	3.12694	0.6		0.0127	*	0.0076	**	0.0788		0.0379	*
Ammonium hydroxide (ac1/ac4)	32	9	12	9	3	18	0.0584437		13.8333	4.1426	0.028	*	0.6935		0.6503		0.9814		0.8631
Phenylacetic acid (ac4)	16	7	7	10	-6	-7	0.710093		4.5	3.7305	0.5		0.1099		0.1661		0.731		0.7238
2-phenylethylamine (ac1/ac4)	43	26	24	7	47	11	0.0450213	*	26.3333	6.63157	0.046	*	0.236		0.2949		0.7205		0.7558
Ammonia (ac1/ac4)	44	24	23	14	20	28	0.00319233	**	25.5	4.16133	0.027	*	0.8814		0.8357		0.7149		>0,9999
Cadaverine (ac2)	19	4	10	-7	-8	7	0.71492		4.16667	4.2223	1		0.3839		0.3112		0.6003		0.7599
Spermidine (ac2)	3	-17	0	-13	12	10	0.510121		-0.833333	4.85398	0.6		0.6323		0.8601		0.9813		0.8636
Hexylamine	37	52	44	9	35	20	0.00279706	**	32.8333	6.44679	0.027	*	0.1565		0.2343		0.5417		0.5338
Triethylamine	23	-15	-2	13	-14	2	0.843795		1.16667	6.10692	0.917		0.265		0.4452		0.5112		0.4674
Butylamine	26	2	23	22	28	12	0.0271386	*	18.8333	4.05312	0.046	*	0.3478		0.345		0.8213		0.8071
Benzaldehyde	11	6	-1	2	4	7	0.95993		4.83333	1.70131	0.5		0.9203		0.8506		0.1172		0.1486
Beta citronellol	10	-9	4	10	8	-10	0.634056		2.16667	3.79839	0.917		0.3959		0.4827		0.2578		0.1865
Formic acid	-9	7	1	8	4	10	0.79693		3.5	2.81366	0.753		0.9666		0.8528		0.296		0.2483
Acetic acid (ac2)	9	-14	1	16	-11	2	0.729034		0.5	4.68152	0.674		0.4595		0.7051		0.5233		0.5583
Propionic acid	-1	2	3	3	3	5	0.925767		2.5	0.806226	0.752		0.1598		0.3139		0.4303		0.8724
Butanoic acid	3	2	15	5	0	11	0.169313		6	2.36643	0.173		0.2991		0.2532		0.209		0.4254
Hexanoic acid	2	4	9	5	2	-6	1		2.66667	2.02759	0.75		0.7783		0.3571		0.3452		0.3829
Octanoic acid	0	7	-1	6	6	2	0.808096		3.33333	1.40633	0.686		0.1952		0.1991		0.01	*	0.0082	**
Solvent - Water	0	6	7	-4	1	6	SOLV		2.66667	1.78263			0.5126		0.6364		0.2306		0.243
Solvent - Ethanol	-4	11	-1	8	7	9	SOLV		5	2.46306			0.0345	*	0.0763		0.0863		0.1474
						SOLV vs SOLV	0.465023			SOLV vs SOLV	0.5625
