# Supplementary material for: Alternative strategies based on transgenic Drosophila melanogaster for the functional characterization of insect Ionotropic Receptors
Source: Biol Res. 2025 Jun 9;58:36. doi: 10.1186/s40659-025-00619-0 (PMC12147327; doi:10.1186/s40659-025-00619-0)
Supplement: Supplementary file 8 — Supplementary file 2. Dose-response experiments for CpomIR41a1 and DsuzIR75d.Stimulus were prepared by diluting compounds in water at different % vol/vol [0.1-3.0] and using 1.0-30 μL aliquots of such dilutions on circle filter paper, preparing a serial set of doses [0.1-90]. Based on respective volumes of neat compound content per stimulus, moles of putrescine, spermidine and hexylamine per doses were calculated based on their densities and molecular weights. Raw data reports ∆spikes/0.5 sec frequencies per dose at each replicate. Data were normalized to the effect of dose 20 for putrescine.Stimuli were prepared by diluting compounds in ethanol at different % vol/vol [0.1-3.0] and using 1.0-20 μL aliquots of such dilutions on circle filter paper, preparing a serial set of doses [0.15-90]. Based on respective volumes of neat compound content per stimulus, moles of hexanoic acid, trimethylamine and butylamine per doses were calculated based on their densities and molecular weights. Raw data reports ∆spikes/0.5 sec frequencies per dose at each replicate. Note: we were not able to establish a precise saturating dose, which for some replicates resulted at DOSE 10 and in others at DOSE 20. [file 40659_2025_619_MOESM8_ESM.xlsx]

## Sheet: CpomIR41a
STIMULUS
DOSE	0.1	1	2	3	4	5	10	15	20	30	40	60	90
% neat ligand in solvent	0.1	0.1	1	1	1	1	1	1	1	1	2	3	3
μL stimulus	1	10	2	3	4	5	10	15	20	30	20	20	30
μL neat ligand in stimulus	0.001	0.01	0.02	0.03	0.04	0.05	0.1	0.15	0.2	0.3	0.4	0.6	0.9
mol Putrescine/stimulus	9.94895e-09	9.94895e-08	1.98979e-07	2.98469e-07	3.97958e-07	4.97448e-07	9.94895e-07	1.49234e-06	1.98979e-06	2.98469e-06	3.97958e-06	5.96937e-06	8.95406e-06
mol Spermidine/stimulus	6.36833e-09	6.36833e-08	1.27367e-07	1.9105e-07	2.54733e-07	3.18417e-07	6.36833e-07	9.5525e-07	1.27367e-06	1.9105e-06	2.54733e-06	3.821e-06	5.7315e-06
mol Hexylamine/stimulus	7.56992e-09	7.56992e-08	1.51398e-07	2.27098e-07	3.02797e-07	3.78496e-07	7.56992e-07	1.13549e-06	1.51398e-06	2.27098e-06	3.02797e-06	4.54195e-06	6.81293e-06
RAW DATA
Putrescine DOSE	0.1	2	3	5	10	15	20	30	60	90
rep1	-	-	-	-	21	-	34	55	45	33
rep2	-	-	-	31	50	47	45	24	14	-
rep3	-	-	-	58	58	59	54	42	60	57
rep4	-	-	-	6	24	15	30	22	39	22		Parameter		Value	Std.Err
rep5	-	-	-	39	40	27	43	40	15	49		Fmax (spikes/0.5s)		38.62	1.593
rep6	-	-	-	22	48	43	44	50	59	15		Hill coeff.		1.833	0.6107
rep7	-7	55	39	-	-	-	57	-	-	-		EC50 (mol)		2.234e-07	2.926e-08
rep8	11	1	9	-	-	-	24	-	-	-
rep9	10	9	31	-	-	-	53	-	-	-
rep10	7	23	35	-	-	-	38	-	-	-
rep11	2	14	11	-	-	-	25	-	-	-
rep12	9	15	15	-	-	-	25	-	-	-
rep13	-2	-	7	-	-	-	15	-	-	-
Average	4.28571	19.5	21	31.2	40.1667	38.2	37.4615	38.8333	38.6667	35.2
StdErr	2.57935	7.69307	5.10835	8.65679	6.06859	7.73563	3.66133	5.47976	8.32132	7.91454
Spermidine DOSE	0.1	1	2	3	5	10	15	20	30	60
rep1	-	-	-	-	-	28	-	34	17	10
rep2	-	-	-	-	26	39	36	46	18	-
rep3	-	-	-	-	50	63	64	67	51	58
rep4	-	-	-	-	25	26	12	29	32	38		Parameter		Value	Std.Err
rep5	-	-	-	-	47	51	52	31	30	26		Fmax (spikes/0.5s)		36.84	4.115
rep6	-	-	-	-	24	44	30	50	42	19		Hill coeff.		1.235	0.7201
rep7	1	23	38	42	-	-	-	-	-	-		EC50 (mol)		8.494e-08	3.266e-08
rep8	-5	12	12	25	-	-	-	37	-	-
rep9	17	8	16	9	-	-	-	48	-	-
rep10	3	37	30	18	-	-	-	26	-	-
rep11	1	4	0	12	-	-	-	41	-	-
rep12	4	19	20	20	-	-	-	30	-	-
rep13	10	22	35	6	-	-	-	17	-	-
Average	4.42857	17.8571	21.5714	18.8571	34.4	41.8333	38.8	38	31.6667	30.2
StdErr	2.68911	4.18289	5.14484	4.58999	5.78446	5.73537	8.97998	3.84747	5.43241	8.32106
Hexylamine DOSE	0.1	1	2	3	5	10	15	20	60
rep1	-	-	-	-	-	16	-	20	1
rep2	-	-	-	-	10	34	5	4	-
rep3	-	-	-	-	23	11	16	18	1
rep4	-	-	-	-	10	28	19	24	26			Parameter		Value	Std.Err
rep5	-	-	-	-	27	46	22	39	24			Fmax (spikes/0.5s)		17.21	2.849
rep6	-	-	-	-	20	15	5	12	12			Hill coeff.		1.864	1.505
rep7	0	5	13	7	-	6	-	-	-			EC50 (mol)		1.665e-07	6.89e-08
rep8	-1	6	4	20	-	27	-	-	-
rep9	-7	12	12	2	-	6	-	-	-
rep10	-2	28	13	4	-	11	-	-	-
rep11	3	10	2	3	-	52	-	-	-
rep12	25	-5	-4	4	-	-4	-	-	-
rep13	-2	-5	1	10	-	26	-	-	-
Average	2.28571	7.28571	5.85714	7.14286	18	21.0769	13.4	19.5	12.8
StdErr	3.95037	4.27459	2.57671	2.37475	3.44964	4.52976	3.55809	4.82873	5.37959
NORMALIZATION
Putrescine DOSE	0.1	2	3	5	10	15	20	30	60	90
rep1	-	-	-	-	0.617647	-	1	1.61765	1.32353	0.970588
rep2	-	-	-	0.688889	1.11111	1.04444	1	0.533333	0.311111	-
rep3	-	-	-	1.07407	1.07407	1.09259	1	0.777778	1.11111	1.05556
rep4	-	-	-	0.2	0.8	0.5	1	0.733333	1.3	0.733333		Parameter		Value	Std.Err
rep5	-	-	-	0.906977	0.930233	0.627907	1	0.930233	0.348837	1.13953		Fmax [(spks/0.5s)/spks]		0.9699	0.06589
rep6	-	-	-	0.5	1.09091	0.977273	1	1.13636	1.34091	0.340909		Hill coeff.		1.15	0.443
rep7	-0.122807	0.964912	0.684211	-	-	-	1	-	-	-		EC50 (mol)		1.92e-07	4.574e-08
rep8	0.458333	0.0416667	0.375	-	-	-	1	-	-	-
rep9	0.188679	0.169811	0.584906	-	-	-	1	-	-	-
rep10	0.184211	0.605263	0.921053	-	-	-	1	-	-	-
rep11	0.08	0.56	0.44	-	-	-	1	-	-	-
rep12	0.36	0.6	0.6	-	-	-	1	-	-	-
rep13	-0.133333	-	0.466667	-	-	-	1	-	-	-
Average	0.145012	0.490276	0.581691	0.673988	0.937329	0.848443	1	0.954781	0.955916	0.847984
StdErr	0.0846932	0.136547	0.0693594	0.153217	0.0803311	0.119305	0	0.156093	0.200845	0.143769
Spermidine DOSE	0.1	1	2	3	5	10	15	20	30	60
rep1	-	-	-	-	-	0.823529	-	1	0.5	0.294118
rep2	-	-	-	-	0.577778	0.866667	0.8	1.02222	0.4	-
rep3	-	-	-	-	0.925926	1.16667	1.18519	1.24074	0.944444	1.07407
rep4	-	-	-	-	0.833333	0.866667	0.4	0.966667	1.06667	1.26667		Parameter		Value	Std.Err
rep5	-	-	-	-	1.09302	1.18605	1.2093	0.72093	0.697674	0.604651		Fmax [(spks/0.5s)/spks]		0.9021	0.09377
rep6	-	-	-	-	0.545455	1	0.681818	1.13636	0.954545	0.431818		Hill coeff.		1.201	0.683
rep7	0.0175439	0.403509	0.666667	0.736842	-	-	-	-	-	-		EC50 (mol)		7.163e-08	2.873e-08
rep8	-0.208333	0.5	0.5	1.04167	-	-	-	1.54167	-	-
rep9	0.320755	0.150943	0.301887	0.169811	-	-	-	0.90566	-	-
rep10	0.0789474	0.973684	0.789474	0.473684	-	-	-	0.684211	-	-
rep11	0.04	0.16	0	0.48	-	-	-	1.64	-	-
rep12	0.16	0.76	0.8	0.8	-	-	-	1.2	-	-
rep13	0.666667	1.46667	2.33333	0.4	-	-	-	1.13333	-	-
Average	0.0681521	0.491356	0.509671	0.617001	0.795103	0.984929	0.855261	1.09932	0.760555	0.734266
StdErr	0.104563	0.179525	0.282038	0.109961	0.104136	0.0652497	0.154044	0.0828962	0.110604	0.187206
Hexylamine DOSE	0.1	1	2	3	5	10	15	20	60
rep1	-	-	-	-	-	0.470588	-	0.588235	0.0294118
rep2	-	-	-	-	0.222222	0.755556	0.111111	0.0888889	#VALUE!
rep3	-	-	-	-	0.425926	0.203704	0.296296	0.333333	0.0185185
rep4	-	-	-	-	0.333333	0.933333	0.633333	0.8	0.866667			Parameter		Value	Std.Err
rep5	-	-	-	-	0.627907	1.06977	0.511628	0.906977	0.55814			Fmax [(spks/0.5s)/spks]		0.47	0.08032
rep6	-	-	-	-	0.454545	0.340909	0.113636	0.272727	0.272727			Hill coeff.		2.311	2.174
rep7	0	0.0877193	0.22807	0.122807	-	0.105263	-	-	-			EC50 (mol)		1.726e-07	6.907e-08
rep8	-0.0416667	0.25	0.166667	0.833333	-	1.125	-	-	-
rep9	-0.132075	0.226415	0.226415	0.0377358	-	0.113208	-	-	-
rep10	-0.0526316	0.736842	0.342105	0.105263	-	0.289474	-	-	-
rep11	0.12	0.4	0.08	0.12	-	2.08	-	-	-
rep12	1	-0.2	-0.16	0.16	-	-0.16	-	-	-
rep13	-0.133333	-0.333333	0.0666667	0.666667	-	1.73333	-	-	-
Average	0.108613	0.166806	0.135703	0.292258	0.412787	0.696933	0.333201	0.49836	0.349093
StdErr	0.152093	0.136341	0.0608726	0.120374	0.0673872	0.185724	0.105074	0.130619	0.162618

## Sheet: DsuzIR75d
STIMULUS
DOSE	0.15	0.5	1	3	5	10	15	20	30	60	90
% neat ligand in solvent	0.1	0.1	1	1	1	1	1	1	3	3	3
μL stimulus	1.5	5	1	3	5	10	15	20	10	20	30
μL neat ligand in stimulus	0.0015	0.005	0.01	0.03	0.05	0.1	0.15	0.2	0.3	0.6	0.9
mol Hexanoic acid/stimulus	1.19964e-08	3.99879e-08	7.99759e-08	2.39928e-07	3.99879e-07	7.99759e-07	-	1.59952e-06	-	-	-
mol Triethylamine/stimulus	-	-	-	-	3.58731e-07	-	1.07619e-06	1.43492e-06	2.15239e-06	4.30477e-06	6.45716e-06
mol Butylamine/stimulus	-	-	-	-	5.05879e-07	-	1.51764e-06	2.02352e-06	3.03527e-06	6.07055e-06	9.10582e-06
mol Hexylamine/stimulus	-	-	-	-	3.78496e-07	-	1.13549e-06	1.51398e-06	2.27098e-06	4.54195e-06	6.81293e-06
RAW DATA
Hexanoic acid DOSE	0.15	0.5	1	3	5	10	20
rep1	-	-	-	-	52	-	48
rep2	-	-	-	68	67	-	63
rep3	-	-	-	6	1	-	59
rep4	-	-	-	22	1	12	8		Parameter		Value	Std.Err
rep5	3	5	11	3	3	27	1		Fmax (spikes/0.5s)		41.38	1.667
rep6	-6	0	3	4	-	18	-		Hill coeff.		2.501	0.3859
rep7	3	-6	-8	3	-	63	-		EC50 (mol)		3.261e-07	1.962e-08
rep8	-4	-1	-7	-8	-	62	-
rep9	-5	2	0	15	-	48	62
Average	-1.8	0	-0.2	14.125	24.8	38.3333	40.1667
StdErr	1.98494	1.81659	3.48425	8.31401	14.368	9.12384	12.6219
Triethyalmine DOSE	5	15	20	30	60	90
rep1	-9	-21	-24	-11	-9	3
rep2	-1	2	7	-1	10	-
rep3	-3	-1	2	9	10	-
rep4	9	11	5	-	2	9
rep5	32	21	32	24	10	-
Average	5.6	2.4	4.4	5.25	4.6	6
StdErr	7.20833	6.99714	8.89157	7.4652	3.73631	3
Butylamine DOSE	5	15	20	30	60	90
rep1	-10	-11	-9	-17	-18	-
rep2	-17	-1	-4	-28	-4	1
rep3	25	15	23	12	33	-
rep4	9	18	11	13	2	0
rep5	9	5	14	8	8	11
rep6	37	19	16	10	15	23
Average	8.83333	7.5	8.5	-0.333333	6	8.75
Std.Err.	8.32032	4.89728	5.0514	7.18641	7.0852	5.35996
NORMALIZED DATA
Hexanoic acid DOSE	0.15	0.5	1	3	5	10	20
rep1	-	-	-	-	1.08333	-	1
rep2	-	-	-	1.07937	1.06349	-	1
rep3	-	-	-	0.101695	0.0169492	-	1		Parameter		Value	Std.Err
rep4	-	-	-	1.83333	0.0833333	1	0.666667		Fmax [(spks/0.5s)/spks]		0.9527	0.1688
rep5	0.111111	0.185185	0.407407	0.111111	0.111111	1	0.037037		Hill coeff.		1.973	1.109
rep6	-0.333333	0	0.166667	0.222222	-	1	-		EC50 (mol)		2.976e-07	8.919e-08
rep7	0.047619	-0.0952381	-0.126984	0.047619	-	1	-
rep8	-0.0645161	-0.016129	-0.112903	-0.129032	-	1	-
rep9	-0.104167	0.0416667	0	0.3125	-	1	1.29167
Average	-0.0686572	0.0230969	0.0668373	0.447352	0.471644	1	0.832562
StdErr	0.0765403	0.0462021	0.100074	0.235804	0.246167	0	0.178444
