# Supplementary material for: Alternative strategies based on transgenic Drosophila melanogaster for the functional characterization of insect Ionotropic Receptors
Source: Biol Res. 2025 Jun 9;58:36. doi: 10.1186/s40659-025-00619-0 (PMC12147327; doi:10.1186/s40659-025-00619-0)
Supplement: Supplementary file 9 — Supplementary file 3. Neuronal counting on D. suzukii male and female antennae stained with IR64a-probes. Choice of a parametric statistical analysis depended on tests for normal distribution. The file shows neuronal counting statistical parameters from a Heteroscedastic Two-sample T-testand parameters from the box plot analysis of the number of counted neurons. [file 40659_2025_619_MOESM9_ESM.xlsx]

## Sheet: Sheet1
Male				Female					DsuzIR64a	Variable 1	Variable 2
DsuzIR64a - N = 15				DsuzIR64a - N = 7					Minimum	22	10
Antenna	Neurons	Mean	Stdev	Antenna	Neurons	Mean	Stdev		Q1	25	18
1	22	28.9333	5.68792	1	10	24.7143	10.2586		Median	29	24
2	24			2	29				Q3	32	32.5
3	35			3	17				Maximum	43	38
4	25			4	38
5	31			5	24				Mean	28.9333	24.7143
6	26			6	36				Range	21	28
7	43			7	19				IQR	7	14.5
8	29								Lower cutoff	14.5	-3.75
9	33								Higher cutoff	42.5	54.25
10	33
11	30
12	31
13	22
14	25
15	25
Levenes (SPSS): F(1,20) = 4,404, p = 0,049
Heteroscedastic Two-samples T-test		0.33949
